# Supplementary material for: Research on 5S rDNA, Mitochondria and Nutritional Components of Cambaroides dauricus
Source: Biology (Basel). 2025 Sep 8;14(9):1215. doi: 10.3390/biology14091215 (PMC12467288; doi:10.3390/biology14091215)
Supplement: Supplementary file 1 [file biology-14-01215-s001.zip]

Archive with 1 entries (1 files):
- biology-3735805-supplementary.pdf
